# Supplementary material for: The Cryptochrome CryA Regulates Lipid Droplet Accumulation, Conidiation, and Trap Formation via Responses to Light in Arthrobotrys oligospora
Source: J Fungi (Basel). 2024 Sep 1;10(9):626. doi: 10.3390/jof10090626 (PMC11432822; doi:10.3390/jof10090626)
Supplement: Supplementary file 1 [file jof-10-00626-s001.zip]

Archive with 1 entries (1 files):
- jof-3142287-supplementary.pdf
